# Supplementary material for: COX-2 Inhibition in Glioblastoma Cells Counteracts Resistance to Temozolomide by Inducing Oxidative Stress
Source: Antioxidants (Basel). 2025 Apr 12;14(4):459. doi: 10.3390/antiox14040459 (PMC12024373; doi:10.3390/antiox14040459)
Supplement: Supplementary file 1 [file antioxidants-14-00459-s001.zip]

Archive with 1 entries (1 files):
- antioxidants-3552937-supplementary.pdf
